# Supplementary material for: Resectability, Resections, Survival Outcomes, and Quality of Life in Older Adult Patients with Metastatic Colorectal Cancer (the RAXO-Study)
Source: J Clin Med. 2023 May 18;12(10):3541. doi: 10.3390/jcm12103541 (PMC10218996; doi:10.3390/jcm12103541)
Supplement: Supplementary file 1 [file jcm-12-03541-s001.zip]

Archive with 1 entries (1 files):
- jcm-2235038-supplementary.pdf
